# Supplementary material for: Adrenal suppression in children treated with swallowed fluticasone and oral viscous budesonide for eosinophilic esophagitis
Source: Allergy Asthma Clin Immunol. 2016 Oct 10;12:49. doi: 10.1186/s13223-016-0154-9 (PMC5057375; doi:10.1186/s13223-016-0154-9)
Supplement: Supplementary file 1 — 10.1186/s13223-016-0154-9 Eosinophilic esophagitis adrenal suppression dataset. [file 13223_2016_154_MOESM1_ESM.xls]

## Sheet: MainAnalysis
	Eosinophilic Esophagitis Adrenal Suppression Dataset
Subject	AgeatDx	AgeatEnrollment	Sex	Weight	Height	BMI	Asthma	Allergies	Eczema	FirstTx	DaysSinceDx	Esoph_distal	Esoph_mid	Esoph_prox	OtherSteroid	Number_Steroids	OtherSteroid_Type	Cont_Intermittent		Meds	Med start date	Med stop date	DaysonSteroids	DaysofAdrenalSuppression	Ster replace	Date LD ACTH #1	AM Cortisol #1	Cortisol post stim #1	Cortisol-Abn1	Stim-Abn1	Date LD ACTH #2	DateACTH2	ACTH2_Ster	AM Cortisol #2	Cortisol post stim #2	Cortisol-Abn2	Stim-Abn2	Date LD ACTH #3	DateACTH3	ACTH3_Ster	AM Cortisol #3	Cortisol post stim # 3	Cortisol-Abn3	Stim-Abn3	Date LD ACTH #4	DateACTH4	ACTH4_Ster	AM Cortisol # 4	Cortisol post stim # 4
1	16.56	16.83	M	65.5	177.6	20.7	1	1	0	1	99	82	65	50	0	.	.	.		Pulm 1 mg qd	2011-08-18	2012-02-20	186		0	2012-03-09	337	517	0	0
2	16.12	16.12	M	64.9	166.9	23.2	1	1	1	1	0	.	.	.	0	.	.	.		Pulm 2 mg qd x 3 mos	2012-08-29	2012-11-28	91		0	2012-12-07	333	578	0	0
3	9.08	9.26	F	43.1	143.5	20.9	1	0	0	1	69	15	35	40	1	1	flovent	C		Pulm 1mg qd x 3 mos	2013-02-21	2013-05-13	81	58	0	2013-05-31	347	395	0	1	08:35; 2013/7/10	2013-07-10	0	218	488	0	1
5	15.12	15.19	F	57.4	168.8	20.14	0	1	0	1	27	6	26	13	0					Pulm 2 mg qd x 3 mos; 1 mg qd x 1 mo	2011-12-20	2012-04-10	112		0	2012-04-30	439	666	0	0	08:45; 09/12/2012	2012-09-12	0	263	639	0	0
6	12.74	12.87	F	47.6	163.3	17.8	1	1	1	1	44	35	65	20	1	1	flovent	I		Pulm 2 mg qd x 2 mos; 2 mg q2d x 1 mo	2012-08-28	2012-11-28	92		0	2012-12-10	395	598	0	0
7	6.17	7.91	F	21.6	118.1	15.4	1	1	0	0	637	0	6	8	1	1	Alvesco	C		Pulm 1 mg qd x 3 mos; q2d x 1m	2011-10-21	2012-02-21	123		0	2012-03-26	344	815	0	0
8	8.05	11.84	M	39.1	148	17.9	1	1	1	0	1386	150	225	150	1	2	Alvesco (ciclesonide), nasonex	C		Pulm 1 mg qd x 2 mos; 1 mg q2d x 1 mo	2012-05-09	2012-06-28	50	363	0	2012-07-11	243	461	0	1	14:35; 09/25/2012	2012-09-25	0	99	395	1	1	13:50; 12/27/2012	2012-12-27	1	136	361	1	1	08:40; 03/26/2013	2013-03-26	1	218	403
9	16.57	16.66	M	62.9	168.3	22.2	0	1	0	1	31	50	75	7	1	1	Nasonex	I		Pulm 2 mg qd x 3 mos	2012-02-16	2012-05-16	90	299	0	2012-06-08	196	467	0	1	08:25; 08/03/2012	2012-08-03		270	421	0	1	14:35; 12/10/2012	2012-12-10		104	435	1	1	08:15; 03/11/2013	2013-03-11		319	487
10	13.15	13.19	M	56.3	150.3	24.9	1	1	1	1	17	120	140	100	1	1	flovent	I		Pulm 2 mg q1d x ?; 1mg q1d x 1m; 1mg q2d x 1 mo	2012-08-18	2012-12-10	114	424	0	2012-12-21	145	343	1	1	08:30; 02/11/2013	2013-02-11	0	259	334	0	1	08:20; 05/14/2013	2013-05-14	0	175	311	0	1	08:25; 08/21/2013	2013-08-21	0	197	367
11	7.74	15.92	F	50.9	157.4	20.5	0	1	0	0	2985	148	30	93	0	.	.	.		Pulm 2 mg qd x 2mos, 1 mg qd x1 mo	2013-08-01	2013-10-30	90	21	0	2013-11-20	477	499	0	1
12	14.72	15.74	M	63.2	178.5	19.8	0	1	0	1	372	50	50	2	0	.	.	.		Pulm 2 mg qd x 3 mos; 1mg q2d x 1 mo	2012-05-03	2012-08-03	92	300	0	2012-09-07	250	368	0	1	13:40; 11/15/2012	2012-11-15	0	171	414	0	1	14:20; 02/28/2013	2013-02-28	0	112	453	1	1	08:30; 05/30/2013	2013-05-30	0	325	452
13	13.69	13.69	M	37.8	152.5	16.2	0	0	0	1	1	36	32	30	0					Pulm 2 mg qd x 2 mos; 1mg qd x 2 mos	2013-07-18	2013-11-17	122		0	2013-11-25	251	504	0	0
14	2.2	4.01	M	15.4	96.9	16.3	1	1	1	0	660	40	13	11	1	1	Hydroval Cream	I		Pulm 1 mg qd x 2 mos; q2d x 1 mo	2012-02-29	2012-05-29	90		0	2012-07-04	222	580	0	0
15	16.79	16.8	M	74.2	77	23.6	1	1	1	1	1	170	140	70	0	.	.	.		Pulm 2mg qd x 3 mos; 1mg q2d x 1 mo	2012-11-10	2013-03-10	120	309	0	2013-03-21	245	398	0	1	08:04; 05/06/2013	2013-05-06	0	278	454	0	1	08:15; 08/12/2013	2013-08-12	0	242	407	0	1	09:40; 01/13/2014	2014-01-13	0	288	406
16	14.69	14.95	M	40.5	160.1	15.8	0	1	0	1	95	6	20	4	0	.	.	.		Pulm 1 mg qd x 2 mos; 1 mg q2d x 2 mos	2012-11-05	2013-02-28	115	200	Hydrocortisone	2013-03-14	223	452	0	1	08:34; 04/29/2013	2013-04-29	0	117	489	1	1	08:25;09/16/2013	2013-09-16	1	217	493	0	1
17	1.16	6.02	M	24.8	124.6	16	1	1	0	0	1778	24	8	15	1	1	flovent	I		Pulm 1mg q1d x 3 mos	2012-08-15	2012-11-15	92	425	0	2012-11-26	221	451	0	1	13:02; 01/15/2013	2013-01-15	1	150	410	1	1	13:20; 04/30/2013	2013-04-30	0	137	380	1	1	08:45; 07/16/2013	2013-07-16	1	189	437
18	14.61	15.11	M	38.6	157.2	15.6	0	1	0	1	181	9	48	38	0		.	.		Flov 1 puff qd x 2 mo; 1 puff q2d x 1 mo	2012-02-14	2012-05-14	90		0	2012-06-19	348	586	0	0
19	14.83	14.97	M	59	169.3	20.6	1	1	0	1	51	50	80	10	0	0	flovent	I		Flov 250 mcg qd x 2 mos; q2d x 1 mo	2013-05-24	2013-08-24	92	101	0	2013-09-06	313	473	0	1	08:22; 2013/12/3	2013-12-03	0	348	511	0	0
20	9.83	17.39	M	56.9	173.6	18.9	1	1	1	1	2760	20	.	35	0	.	.	.		Flov 1 puff bid x 1 mo; 1 puff qd x 1mo	2013-03-16	2013-06-18	94		0	2013-07-02	459	646	0	0
21	14.06	14.06	F	48.9	156.2	20	1	1	0	1	0	33	100	200	0	.	.	.		Pulm 1mg qd x 3 mos; 1mg q2d x 1 mo	2012-06-27	2012-10-27	122	506	0	2012-11-12	265	483	0	1	13:40; 01/11/2013	2013-01-11	0	102	378	1	1	08:35; 05/06/2013	2013-05-06	0	246	459	0	1	09:40; 09/11/2013	2013-09-11	0	14	276
22	16.35	16.42	M	68.9	179.3	21.4	1	1	0	1	25	90	10	.	0	.	.	.		Pulm 2 mg qd x 6 days; 1 mg qd x ?	2012-11-04	2013-03-03	119	334	0	2013-03-20	394	487	0	1	08:25; 05/02/2013	2013-05-02	0	382	451	0	1	09:10; 08/01/2013	2013-06-01	0	276	442	0	1	09:15; 01/31/2014	2014-01-31	0	356	593
23	3.97	4.04	M	14.1	93.1	16.3	1	1	1	1	25	50	13	36	1	2	flovent, betaderm	C		Pulm .5 mg qd x 2 mos; .5mg q2d x 2 mos	2011-12-16	2012-04-16	122	539	Hydrocortisone	2012-05-08	77	373	1	1	08:57; 07/06/2012	2012-07-06	0	210	367	0	1	11:30; 10/04/2012	2012-10-04	1	119	423	1	1	13:05; 01/03/2013	2013-01-03	1	368	371
25	12.87	13.15	M	38	154	16	0	1	0	1	102	50	33	0	0	.	.	.		Pulm .5 mg qd x 2 mos; .5mg q2d x 1 mo	2012-06-29	2012-09-27	90	78	Hydrocortisone	2012-10-11	151	431	1	1	09:05; 12/14/2012	2012-12-14	1	945	720	0	0	08:30; 01/23/2013	2013-01-23	1	139	366	1	1	11:25; 04/22/2013	2013-04-22	1	84	324
26	14.11	14.74	M	61.7	176.4	19.8	1	1	0	1	231	150	43	100	0	.	.	.		Pulm 2mg q1d x 3 mos	2012-09-12	2012-12-23	102	150	0	2013-01-07	165	392	1	1	08:25; 02/22/2013	2013-02-22	0	383	400	0	1	13:15; 05/22/2013	2013-05-22	0	138	378	1	1	no show did not rebook
29	10.58	11.08	F	41.4	156.41	16.9	1	1	1	1	185	28	22	7	0	.	flovent	I		Pulm 1mg qd x 2 mos; 1mg q2d x 1 mo	2012-10-10	2013-01-10	92	489	0	2013-01-22	353	472	0	1	14:00; 03/08/2013	2013-03-08	0	150	420	1	1	08:30; 11/22/2013	2013-11-22	0	237	456	0	1	08:20; 5/14/2014	2014-05-14	0	387	540
30	10.17	11.95	M	33.7	145	16	1	1	0	0	649	.	.	.	1	1	Alvesco (ciclesonide)	C		Pulm 1 mg qd x 3 mos	2013-01-08	2013-04-08	90	15	0	2013-04-23	301	499	0	1
31	11.93	13.81	M	75	178.4	23.6	1	1	0	1	687	50	23	30	0	.	.	.		Pulm 2 mg qd x 3 mos; q 2d x 1 mo	2012-09-20	2013-01-01	103	171	0	2013-01-24	170	328	1	1	11:25; 03/22/2013	2013-03-22	0	226	391	0	1	08:45; 06/21/2013	2013-06-21	0	302	542	0	1
32	6.34	7.36	M	20.4	121.1	13.91	1	1	1	0	373	180	180	46	0	0	flovent	I		Pulm 1 mg qd x 3 mos; q2d x 1 mo	2012-01-27	2012-05-27	121	19	0	2012-06-15	467	495	0	1
33	16.22	16.23	M	55	175.7	17.8	1	1	0	1	1	80	45	60	0	.	.	.		Pulm 2 mg qd x 3 mos; 1 mg q2d x 1 mo	2012-11-08	2013-03-23	135		0	2013-04-08	541	687	0	0
[truncated: 23 more columns]

## Sheet: SensitivityAnalysis
Subject	Meds	Med start date	Med stop date	Ster replace	Date LD ACTH #1	AM Cortisol #1	Cortisol post stim #1	Cortisol-Abn1	Stim-Abn1	Date LD ACTH #2	AM Cortisol #2	Cortisol post stim #2	Cortisol-Abn2	Stim-Abn2	Date LD ACTH #3	AM Cortisol #3	Cortisol post stim # 3	Cortisol-Abn3	Stim-Abn3	Date LD ACTH #4	AM Cortisol # 4	Cortisol post stim # 4	Cortisol-Abn4	Stim-Abn4	Date LD ACTH #5	AM Cortisol # 5	Cortisol post stim # 5	Cortisol-Abn5	Stim-Abn5	Date LD ACTH #6	AM Cortisol # 6	Cortisol post stim # 6	Cortisol-Abn6	Stim-Abn6	Date LD ACTH # 7	AM Cortisol # 7	Cortisol post stim # 7	Cortisol-Abn7	Stim-Abn7	Endocrine consults	Endocrine cons. Rejected
SENSITIVITY ANALYSIS (cut-off 450)
1	Pulm 1 mg qd	2011-08-18	2012-02-20		2012-03-09	337	517	0	0
2	Pulm 2 mg qd x 3 mos	2012-08-29	2012-11-28		2012-12-07	333	578	0	0
3	Pulm 1mg qd x 3 mos	2013-02-21	2013-05-13		2013-05-31	347	395	0	1	08:35; 2013/7/10	218	488	0	0
5	Pulm 2 mg qd x 3 mos; 1 mg qd x 1 mo	2011-12-20	2012-04-10		2012-04-30	439	666	0	0	08:45; 09/12/2012	263	639	0	0
6	Pulm 2 mg qd x 2 mos; 2 mg q2d x 1 mo	2012-08-28	2012-11-28		2012-12-10	395	598	0	0
7	Pulm 1 mg qd x 3 mos; q2d x 1m	2011-10-21	2012-02-21		2012-03-26	344	815	0	0
8	Pulm 1 mg qd x 2 mos; 1 mg q2d x 1 mo	2012-05-09	2012-06-28		2012-07-11	243	461	0	0	14:35; 09/25/2012	99	395	1	1	13:50; 12/27/2012	136	361	1	1	08:40; 03/26/2013	218	403	0	1	08:30; 06/26/2013	400	500	0	0											yes
9	Pulm 2 mg qd x 3 mos	2012-02-16	2012/5/?		2012-06-08	196	467	0	0	08:25; 08/03/2012	270	421	0	1	14:35; 12/10/2012	104	435	1	1	08:15; 03/11/2013	319	487	0	1																yes; transf to adults
10	Pulm 2 mg q1d x ?; 1mg q1d x 1m; 1mg q2d x 1 mo	2012-08-18	2012-12-10		2012-12-21	145	343	1	1	08:30; 02/11/2013	259	334	0	1	08:20; 05/14/2013	175	311	0	1	08:25; 08/21/2013	197	367	0	1	08:24; 02/07/2014	237	368	0	1											apt June 2/14
11	Pulm 1 mg qd x 3 mos	2013-08-01	2013-10-30		2013-11-20	477	499	0	0
12	Pulm 2 mg qd x 3 mos; 1mg q2d x 1 mo	2012-05-03	2012/08/?		2012-09-07	250	368	0	1	13:40; 11/15/2012	171	414	0	1	14:20; 02/28/2013	112	453	1	1	08:30; 05/30/2013	325	452	0	1																to review with Endo	transf adults
13	Pulm 2 mg qd x 2 mos; 1mg qd x 2 mos	2013-07-18	2013-11-17		2013-11-25	251	504	0	0
14	Pulm 1 mg qd x 2 mos; q2d x 1 mo	?	2012/06/?		2012-07-04	222	580	0	0
15	Pulm 2mg qd x 3 mos; 1mg q2d x 1 mo	2012-11-10	2013-03-10		2013-03-21	245	398	0	1	08:04; 05/06/2013	278	454	0	0	08:15; 08/12/2013	242	407	0	1	09:40; 01/13/2014	288	406	0	1																to review with Endo	transf adults
16	Pulm 1 mg qd x 2 mos; 1 mg q2d x 2 mos	2012-11-05	2013-02-28		2013-03-14	223	452	0	0	08:34; 04/29/2013	117	489	1	0	08:25;09/16/2013	217	493	0	1
17	Pulm 1mg q1d x 3 mos	2012-08-15	2012-11-15		2012-11-26	221	451	0	0	13:02; 01/15/2013	150	410	1	1	13:20; 04/30/2013	137	380	1	1	08:45; 07/16/2013	189	437	0	1	09:10; 01/14/2014	164	336	1	1											repeat referral; Apr 14, 2014	rejected initally
18	Flov 1 puff qd x 2 mo; 1 puff q2d x 1 mo	2011-08-18	2011-12-01		2012-06-19	348	586	0	0
19	Flov 250 mcg qd x 2 mos; q2d x 1 mo	2013-05-24	2013-08-24		2013-09-06	313	473	0	0	08:22; 2013/12/3	348	511	0	0
20	Flov 1 puff bid x 1 mo; 1 puff qd x 1mo	2013-04-18	2013-06-18		2013-07-02	459	646	0	0
21	Pulm 1mg qd x 3 mos; 1mg q2d x 1 mo	2012-06-27	2012/10/?		2012-11-12	265	483	0	0	13:40; 01/11/2013	102	378	1	1	08:35; 05/06/2013	246	459	0	1	09:40; 09/11/2013	14	276	1	1	08:30; 03/17/2014	305	436	0	1											repeat referral; June 23, 2014	rejected initially
22	Pulm 2 mg qd x 6 days; 1 mg qd x ?	2012-11-04	2013-03-03		2013-03-20	394	487	0	0	08:25; 05/02/2012	382	451	0	0	09:10; 08/01/2013	276	442	0	1	09:15; 01/31/2014	356	593	0	0
23	Pulm .5 mg qd x 2 mos; .5mg q2d x 2 mos	2011-12-16	2012-04-16		2012-05-08	77	373	1	1	08:57; 07/06/2012	210	367	0	1	11:30; 10/04/2012	119	423	1	1	13:05; 01/03/2013	368	371	0	1	11:48; 04/18/2013	169	401	1	1	09:20; 10/07/2013	307	527	0	0						yes
25	Pulm .5 mg qd x 2 mos; .5mg q2d x 1 mo	2012/6/?	2012-09-27	Hydrocortisone	2012-10-11	151	431	1	1	09:05; 12/14/2012	945	720	0	0	08:30; 01/23/2013	139	366	1	1	11:25; 04/22/2013	84	324	1	1	08:00; 07/17/2013	142	398	1	1	08:25; 2013/10/16	163	314	1	1	08:45; 2014/4/11	203	330	0	1	yes
26	Pulm 2mg q1d x 3 mos	2012-09-12	2012-12-23		2013-01-07	165	392	1	1	08:25; 02/22/2013	383	400	0	1	13:15; 05/22/2013	138	378	1	1	no show did not rebook																				to review with Endo
29	Pulm 1mg qd x 2 mos; 1mg q2d x 1 mo	2012-10-10	2013-01-10		2013-01-22	353	472	0	0	14:00; 03/08/2013	150	420	1	1	08:30; 11/22/2013	237	456	0	1	2014-05-14	to do
30	Pulm 1 mg qd	2013-01-08	2013-04-08		2013-04-23	301	499	0	0
31	Pulm 2 mg qd x 3 mos; q 2d x 1 mo	2012-09-20	2013/1/?		2013-01-24	170	328	1	1	11:25; 03/22/2013	226	391	0	1	08:45; 06/21/2013	302	542	0	1
32	Pulm 1 mg qd x 3 mos; q2d x 1 mo	2012-01-27	2012-05-27		2012-06-15	467	495	0	0
33	Pulm 2 mg qd x 3 mos; 1 mg q2d x 1 mo	2012-11-08	2013-03-23		2013-04-08	541	687	0	0
n						29	29	5	8		17	17	5	10		14	14	7	14		10	10	2	9		6	6	3	5		2	2	1	1		1	1	0	1
							n	0.172414	0.275862			n	0.294118	0.588235				0.5	1				0.2	0.9				0.5	0.833333				0.5	0.5				0	1
Prev							Prev	0.275862	0.134459-0.47851			Prev	0.588235	0.334535-0.805721
Sens							Sens	0.625	0.258948-0.897592			Sens	0.4	0.136931-0.72633
Spec							Spec	1	0.807597-1.0			Spec	0.857143	0.420079-0.992497
PPV							PPV	1	0.462945-1.0			PPV	0.8	0.298792-0.98947
NPV							NPV	0.875	0.66539-0.967147			NPV	0.5	0.222868-0.777132
LR+							LR+	Inf				LR+	2.8	0.391673-20.016698
LR-							LR-	0.375	0.15329-0.91738			LR-	0.7	0.402766-1.216588
